# Supplementary material for: Survey on Limnic Gastropods: Relationships between Human Health and Conservation
Source: Pathogens. 2022 Dec 13;11(12):1533. doi: 10.3390/pathogens11121533 (PMC9786810; doi:10.3390/pathogens11121533)
Supplement: Supplementary file 1 [file pathogens-11-01533-s001.zip]

Archive with 1 entries (1 files):
- pathogens-1982681-supplementary.pdf
